# Supplementary material for: Combining Time-Restricted Wheel Running and Feeding During the Light Phase Increases Running Intensity Under High-Fat Diet Conditions Without Altering the Total Amount of Daily Running
Source: Int J Mol Sci. 2025 Aug 7;26(15):7658. doi: 10.3390/ijms26157658 (PMC12347854; doi:10.3390/ijms26157658)
Supplement: Supplementary file 1 [file ijms-26-07658-s001.zip]

Archive with 1 entries (1 files):
- ijms-3715755-supplementary.pdf
